# Supplementary material for: Airborne Microplastic in the Atmospheric Deposition and How to Identify and Quantify the Threat: Semi-Quantitative Approach Based on Kraków Case Study
Source: Int J Environ Res Public Health. 2022 Sep 27;19(19):12252. doi: 10.3390/ijerph191912252 (PMC9564561; doi:10.3390/ijerph191912252)
Supplement: Supplementary file 1 [file ijerph-19-12252-s001.zip]

Archive with 1 entries (1 files):
- ijerph-1860508-supplementary.pdf
